# Supplementary material for: Proposal for a Protocol and a Handmade Arduino-Based and Open Source Device for Measuring the Residual Charge of Alkaline Batteries in View of an Attempt to Recharge Them
Source: Methods Protoc. 2026 Apr 19;9(2):66. doi: 10.3390/mps9020066 (PMC13118361; doi:10.3390/mps9020066)
Supplement: Supplementary file 1 [file mps-09-00066-s001.zip]

Archive with 7 entries (7 files):
- Alkaline-Measure-1.1.ino
- Alkaline-measure-3.3Vcalibration(3x).xls
- Alkaline-measure-50-100-200.xls
- Alkaline-measure-extract-v1.1.xls
- Duracell-permission.htm
- flow-chart-by-text.pdf
- Test-Battery-v1.1_AA-Panasonic-Everyday-01-29-G.txt
