# Supplementary material for: Proposal for a Protocol and a Handmade Arduino-Based and Open Source Device for Measuring the Residual Charge of Alkaline Batteries in View of an Attempt to Recharge Them
Source: Methods Protoc. 2026 Apr 19;9(2):66. doi: 10.3390/mps9020066 (PMC13118361; doi:10.3390/mps9020066)
Supplement: Supplementary file 1 [file mps-09-00066-s001.zip › Alkaline-Measure-1.1.ino]

/* Measure alkaline battery before recharge
 first beta at 20 nov 2024
 by Dr. Giovanni Visco
 // ~!@#$%^&*()_+{}:"|?><|`-=[]\';/.,“”
 // !"#$%&'()*+,-./:;<=>?@[\]^_`{|}~ ¡¢£¤¥¦§¨©ª«¬­®¯°±²³´µ¶·¸¹º»¼½¾¿×÷
 licence!, see https://creativecommons.org/licenses/by-nc-nd/4.0/

below the circuit
        ____#NC
A0-----/____________________#
D7-----@           |        |
                Rload    battery
                   |        |
D6----------@__#NC |        |
        |---/______|        |
GND-----|-------------------#

The sequence is:
- insert the AA batter under test (DUT) in external case
- switch on the relay D7 to permit at A0 to measure starting voltage
- continue to measure voltage almost 10s and
- print the measured values, V0, every 1s
- wait 5s and print the delay
- switch on the relay D6 to Rload, battery do current
- continue to measure with A0 for 10s and
- print the measured values, Vl and Il, every 1s
- switch off the relay D6, exclude Rload
- wait 5s and print the delay
- continue to measure voltage almost 10s and
- print the measured values, V0, every 1s
- end

 ** the licence **
 This example code is in the public domain but with COPYRIGHT
 YOU CAN NOT USE IN ANY FORM WITHOUT CITATION OF AUTHOR

* This program is free software; you can redistribute it and/or modify    *
* it under the terms of the GNU General Public License as published by    *
* the Free Software Foundation; either version 3 of the following License *
* Creative Commons Public License, CC-BY-NC-ND 4.0 EN                     *
******************************************************************* 
* This program is distributed in the hope that it will be useful, *
* but WITHOUT ANY WARRANTY; without even the implied warranty of  * 
* MERCHANTABILITY or FITNESS FOR A PARTICULAR PURPOSE.            *                          *
* See the GNU General Public License for more details.            *
******************************************************************* 

 write from scratch at 15 nov 2024
 revision at 20nov24, revision at 12dec24
 revision at 12sep25, revision at 20jan26
 last revision at yy xxx 2026
 by Dr. G. Visco, Rome University, La Sapienza
*/

// the declarations stay before void setup
// * pinout setting *
#define RelayLoad 6              // pin 6 = D6 green, relay 2 = connect load
#define RelayMeas 7              // pin 7 = D7 yellow, relay 1 = connect for measure
#define VfromBatt 14             // input pin 14 = A0, voltage from battery
#define BattNumMeas 10           // number of measure on battery, 10, to evaluate the charge
#define WaitMeas 1000            // number of ms between measure
#define BattMeasDel 5000         // delay between measure with a without load
#define Rload 100                // the ohm of Rload, 100 or 50
#define VMin 1520                // V minimum, if lower do not start the measure, 1xAA, not used 

// *** change and do an upload ***
char SoftName[] = "Measure Alkaline, before recharge, 03/2026";   // name of software ?
char SoftVer[] = "v. 1.1";              // version of software ?
char compile_date[] = __DATE__;         // date of compile
char compile_time[] = __TIME__;         // time of compile
char BattName[] = "AA Euromate Alkaline Plus 02-34 B";   // battery name, change before upload <======

// *** variables setting & functions ***
  float Vmeasure = 1;     // V on battery from VoltValue 0-2047 and Aref=3.3
  byte howmany =1;        // void loop counter
  boolean Iprint = 0;     // print the current 1=yes 0=no
// ReadVolt();            // function: read mV from battery, a.u.
  // ReadVolt have parameters and variables
  int VoltValue = 1;      // volt value 0-2047 from analog read
  byte AverA = 0;         // used in for-loop in ReadTemp for average
  byte AverB = 0;         // used in for-loop in ReadTemp for oversampling
  float SummA = 1;        // used in the for-loop in ReadTemp to summa the values
  float SummB = 1;        // used in the for-loop in ReadTemp to summa the values
// ReadBattery();         // function: read mV from battery, a.u.
  // ReadBattery have parameters and variables
  byte Count = 0;         // used in for-loop to count the number of measure
  int VoltValueSta = 1;   // the start battery voltage, analog from 0 to 2047
  int VoltValueEnd = 1;   // the end battery voltage, analog from 0 to 2047
  int VoltValuePre = 1;   // the values of previous measure, at the end
// ReadBatteryVstart();   // read many time the voltage of the battery
  // ReadBatteryVstart return a value
// PrnParam();            // function: print on serial the setting parameter
  // PrnParam not return values
// PrnHeader();           // function: print on serial the Header
  // PrnHeader not return values

// the setup function runs once when you press reset or power the board
void setup() 
{
  analogReference(EXTERNAL);            // fit a wire from 3.3V to Aref, remember to fit the capacitor to Gnd (and Calibrate)
  Serial.begin(19200, SERIAL_8N1);      // open serial communication, 19200 baud
  pinMode(LED_BUILTIN,OUTPUT);          // the internal LED
  digitalWrite(LED_BUILTIN, LOW);       // turn the pin 13 LOW
  pinMode (RelayLoad, OUTPUT);          // D6, green, relay 2 = connect Batt to load at NO 
    digitalWrite(RelayLoad, HIGH);      // turn the D6 off, stay in NC
  pinMode (RelayMeas, OUTPUT);          // D7, yellow, relay 1 = connect Batt to measure pin at NO
    digitalWrite(RelayMeas, HIGH);      // turn the D7 off, stay in NC
  VoltValue = analogRead(VfromBatt);    // only to set and open the port 14=A0 (value from battery)
  delay(5);                             // delay in ms for stability
PrnParam();                             // print first page
}

// the loop function runs over and over again forever
void loop()
{
while(howmany > 0)
{
Serial.println("##################################");
Serial.println("#  Measure Battery with no load  #");
Serial.println("# n.\tdigit\tVolt\tnot");
digitalWrite (RelayMeas, LOW);  // switch + to measure pin 
Iprint = 0;                     // print the current 0=no
ReadBattery();                  // read many times the battery value, please make a chart
Serial.println("# delay ...");
delay (BattMeasDel);            // delay before load 
Serial.println("##################################");
Serial.println("#  Measure Battery with load     #");
Serial.println("# n.\tdigit\tVolt\tI (mA)");
digitalWrite (RelayLoad, LOW);  // switch + to load and measure pin 
Iprint = 1;                     // print the current 1=yes
ReadBattery();                  // read many times the battery value, please make a chart
digitalWrite (RelayLoad, HIGH); // switch + for remove load
Serial.println("# delay ...");
delay (BattMeasDel);            // delay before measure 
Serial.println("##################################");
Serial.println("#  Measure Battery with no load  #");
Serial.println("# n.\tdigit\tVolt\tnot");
digitalWrite (RelayMeas, LOW);  // switch + to measure pin 
Iprint = 0;                     // print the current 0=no
ReadBattery();                  // read many times the battery value, please make a chart
howmany = 0;                    // exit from loop
digitalWrite (RelayMeas, HIGH);  // switch + to open 
Serial.println("# calibrate Arduino with High Quality Volt Meter, this 3.3V=2030");
Serial.println("# END");
}
BisBlink();                     // bis blink end loop
delay (100);                    // delay into loop
}

// all the new functions-declaration here
void PrnParam()
{
// Purpose: Print out the setting parameters
// in parameters: more and more
// Return value: none
// Description: many lines with tab
// Serial.print("\f");       // form feed
Serial.println("##################################################");
Serial.println("# Measure Alkaline Battery before recharge OK/NO #");
Serial.println("#\t\t\t\t\t #");
Serial.println("# Author:\tDr. Giovanni Visco\t\t #");
Serial.println("# At:\tLa Sapienza Rome University\t\t #");
Serial.println("# Version: with 2x oversample/avg, dec2025\t #");
Serial.println("# Copyright Creative Commons Public\t\t #");
Serial.println("# License under, CC BY-NC-ND 4.0 EN\t\t #");
Serial.print("# Running version :");
Serial.print("\t\t\t");
Serial.print(SoftVer);
Serial.println("\t #");
Serial.print("# Compiled at:");
Serial.print("\t");
Serial.print(compile_date);
Serial.print("\t");
Serial.print(compile_time);
Serial.println("\t #");
Serial.print("# Battery: ");
Serial.print(BattName);
Serial.println("\t #");
Serial.print("# Value from battery Volt at:");
Serial.print("\t\t");
Serial.print(VfromBatt);
Serial.println("\t #");
Serial.print("# Relay pinout on Batt meas:");
Serial.print("\t\t");
Serial.print(RelayMeas);
Serial.println("\t #");
Serial.print("# Relay pinout on Batt load:");
Serial.print("\t\t");
Serial.print(RelayLoad);
Serial.println("\t #");
Serial.print("# Number of measure:");
Serial.print("\t\t\t");
Serial.print(BattNumMeas);
Serial.println("\t #");
Serial.print("# Delay between measure, (ms):");
Serial.print("\t\t");
Serial.print(WaitMeas);
Serial.println("\t #");
Serial.print("# Delay between load and measure, (s):");
Serial.print("\t");
Serial.print(BattMeasDel/1000);
Serial.println("\t #");
Serial.print("# Rload to measure Vbat (ohm):");
Serial.print("\t\t");
Serial.print(Rload);
Serial.println("\t #");
Serial.println("##################################################");
Serial.println("");       // close with blank line
return;
}

void BatteryLinePrint()
// Purpose: print a line of the measure obtained from battery
// Parameters: none
// Return value: none
// Description: only print the voltage measured
// Measure the voltage on A0 with Agilent 34401A to obtain calibration of "this" Arduino
{
Serial.print("# ");         // tab
Serial.print(Count);        // cycles count
Serial.print("\t");         // tab
Serial.print(VoltValue);    // voltage
Serial.print("\t");         // tab
Serial.print(VoltValue * 3.3 / 2030);  // voltage, 2030=calibration
Serial.print("\t");         // tab
if (Iprint == 1)
{
Serial.println(VoltValue * 3.3 / 2030 / Rload * 1000);  // current mA, 2030=calibration
}
else
{
Serial.println(".");         // no current
}
}

int ReadBattery()
// Purpose: Read more time the battery voltage with without load
// In parameters: CHRelayPlus , CHRelayMinus , VoltValue , BattMeasDel , BattNumMeas
// Return value: VoltValueSta , VoltValueEnd
// Description: do (BattNumMeas) measures, every (WaitMeas)ms, on battery print out the values 
{
Count = 1;                 // count the number of measure
for (Count=1; Count <= (BattNumMeas); Count++)
{
ReadVolt();                  // call the function
BatteryLinePrint();          // print the value
delay (WaitMeas);            // delay
}
return VoltValue;
}

int ReadVolt()
// Purpose: Read the battery voltage 
// In parameters: CHVfromBatt
// Return value: VoltValue in about to 45ms (3x((4x3)+3))
// Description: do 12 measure, every ~50ms, on battery print out the values 
{
SummB = 0;                                     // reset the counter before new loop
  for (AverA = 0; AverA < 3; AverA++)          // for loop for average
  {
    SummA = 0;                                 // reset the counter (reused) before loop
      for (AverB = 0; AverB < 4; AverB++)      // for loop for decimation
      {
        analogRead(VfromBatt);                 // sets the MUX and starts the conversion immediately after
        delay(1);                              // a tips & tricks to use analogRead with high impedance output        
        SummA = (SummA + analogRead(VfromBatt));   // sum AverB values (4) to oversampling (if we have noise)
        delay(2);                              // a little delay to hook the noise
      }
    SummB = (SummB + (SummA / 2.0));           // div by 2 (decimation), careful INT do the truncate itself, better use round
    delay(3);                                  // better 5 or more but with oversampling we must do fast reads
  }
SummB = (SummB / 3.0);                         // div by 3 (average)
SummB = (SummB + 0.5);                         // add 0.5 to better round
VoltValue = (int) (SummB);                     // with (cast) we can do a round and convert to integer
return VoltValue;
}

void BisBlink()
// Purpose: blink 2 times (the sketch pass here, so it is running)
// Parameters: none
// Return value: none
// Description: a beautiful blink 2 times for 1.5s
{
digitalWrite(LED_BUILTIN, HIGH);        // turn the LED on
delay(150);                             // 150ms
digitalWrite(LED_BUILTIN, LOW);         // turn the LED off
delay(200);                             // 200ms
digitalWrite(LED_BUILTIN, HIGH);        // turn the LED on
delay(150);                             // 150ms
digitalWrite(LED_BUILTIN, LOW);         // turn the LED off
delay(1000);                            // 1000ms
return;
}
// END OF FILE
