# Supplementary material for: Proposal for a Protocol and a Handmade Arduino-Based and Open Source Device for Measuring the Residual Charge of Alkaline Batteries in View of an Attempt to Recharge Them
Source: Methods Protoc. 2026 Apr 19;9(2):66. doi: 10.3390/mps9020066 (PMC13118361; doi:10.3390/mps9020066)
Supplement: Supplementary file 1 [file mps-09-00066-s001.zip › Alkaline-measure-3.3Vcalibration(3x).xls]

## Sheet: calibration1
			Paper	Proposal for a protocol and a handmade device Arduino based and Open Source, for measuring the residual charge of alkaline batteries in view of an attempt to recharge them
				DC power supply =		HP E3611A
				voltmeter =		Agilent 34401A
from power supply (V)	Arduino (bits)	Arduino (V)		Calibration(1)		of 11bits oversampling, Arduino UNO R3, Atmel MEGA328p SMD
0.021	0	0
0.037	18	0.03
0.125	72	0.12
0.215	127	0.21
0.347	208	0.34
0.494	300	0.49
0.6	364	0.59
0.655	398	0.65
0.681	414	0.67
0.716	436	0.71
0.761	464	0.75
0.809	494	0.8
0.831	508	0.82
0.875	534	0.87
0.963	588	0.95
0.984	601	0.98
1.066	652	1.06
1.168	716	1.16
1.184	725	1.18
1.241	760	1.23
1.289	790	1.28
1.329	814	1.32
1.408	864	1.4
1.48	908	1.47
1.489	914	1.48
1.54	945	1.53
1.628	1000	1.62
1.684	1034	1.68
1.74	1068	1.73
1.813	1113	1.81
1.842	1132	1.84
1.97	1231	2
2.07	1273	2.07
2.164	1330	2.16
2.29	1412	2.29		Slope	618.278		V	bits
2.43	1500	2.43		Intercept	-6.55219		3.3	2033.76
2.473	1521	2.47		Pearson r2	0.999968
2.558	1574	2.55
2.73	1681	2.73
2.79	1717	2.79		Calibration procedure
2.848	1753	2.84		1) Find a low-voltage linear power supply (such as HP E3611A)
2.878	1772	2.88		2) Set Vout to 4V
3.08	1897	3.08		3) Find a linear wire potentiometer (such as 500ohm, P25-129255)
3.131	1927	3.13		4) Find some two-colour banana-crocodile cables
3.229	1988	3.23		5) Connect the power supply to the two outer ends of the potentiometer.
3.316	2042	3.3		6) Connect the negative terminal of the potentiometer/power supply to the negative terminal of the battery holder.
3.324	2046	3.3		7) Connect the centre tap of the potentiometer to the positive terminal of the battery holder.
3.329	2046	3.3		8) Observing the polarity, connect the voltmeter to the battery holder with two cables (such as Agilent 34401A).
3.39	2046	3.3		9) Turn the potentiometer until you read a value of about 4V on the voltmeter, set to autoscale
3.447	2046	3.3		10) Turn the potentiometer in the opposite direction until the voltmeter reads a value of approximately 0V.
				11) Turn on the instrument and load the sketch onto the Arduino.
				12) The three measurements should appear in the IDE serial monitor: without load, with 100 ohms, without load.
				13) Make a note of the values in bits and the values in volts (use a middle line).
				14) Turn the potentiometer a few degrees and read the value in volts
				15) If it is slightly higher than the previous one, press the Arduino reset button
				16) Return to point 12)
				17) Continue with the series 16)-12) until you obtain about 50 evenly spaced values
				18) Save this file with another name (our-test.xls as example)
				19) Close this file and open our-test.xls
				20) Fill in the rows one by one and put the values in volts in ascending order
				21) You may need to tweak the formulas a little, as we will have different data
				22) You “should” get a graph like the one shown
				23) The formula in I41 gives us the calibration for Aref=3.3V

## Sheet: calibration2
			Paper	Proposal for a protocol and a handmade device Arduino based and Open Source, for measuring the residual charge of alkaline batteries in view of an attempt to recharge them
				DC power supply =		TTi EX354D
				voltmeter =		HP 34401A
from power supply (V)	Arduino value (bits)	Vbit		Calibration(2)		of 11bits oversampling, Arduino UNO R3, Atmel MEGA328p SMD
0.113	64	0.11
0.198	117	0.2
0.199	115	0.2
0.269	159	0.27
0.273	163	0.27
0.275	164	0.28
0.423	256	0.42
0.434	263	0.43
0.516	313	0.52
0.525	317	0.53
0.542	329	0.54
0.56	339	0.56
0.597	364	0.6
0.603	365	0.6
0.63	383	0.63
0.769	468	0.77
0.78	470	0.77
0.905	553	0.91
1.002	612	1
1.091	668	1.09
1.094	670	1.09
1.098	673	1.1
1.145	701	1.15
1.156	709	1.16
1.181	723	1.18
1.223	750	1.22
1.331	815	1.33
1.337	821	1.34
1.514	931	1.51
1.717	1055	1.72
1.786	1097	1.79
1.821	1119	1.82
1.832	1127	1.83
1.865	1147	1.87
1.885	1158	1.89		Slope	617.752		V	bits
2.012	1236	2.01		Intercept	-6.4008		3.3	2032.18
2.169	1333	2.17		Pearson r2	0.999971
2.199	1335	2.18
2.338	1439	2.34
2.455	1512	2.46
2.471	1520	2.47
2.499	1539	2.5
2.739	1687	2.74
2.778	1710	2.78
3.09	1904	3.09
3.141	1936	3.14
3.165	1949	3.17
3.213	1981	3.21
3.321	2046	3.3
3.389	2046	3.3

## Sheet: calibration3
			Paper	Proposal for a protocol and a handmade device Arduino based and Open Source, for measuring the residual charge of alkaline batteries in view of an attempt to recharge them
				DC power supply =		HP E3611A
				voltmeter =		Philips PM2521
from power supply (V)	Arduino value (bits)	Vbit		Calibration(3)		of 11bits oversampling, Arduino UNO R3, Atmel MEGA328p SMD
0.045	22	0.05
0.067	35	0.07
0.12	68	0.12
0.143	81	0.14
0.258	153	0.26
0.276	163	0.28
0.451	273	0.45
0.583	355	0.58
0.612	371	0.61
0.821	500	0.82
0.833	508	0.83
0.844	516	0.84
0.87	531	0.87
0.904	553	0.9
1.064	650	1.06
1.17	716	1.17
1.26	773	1.26
1.364	836	1.36
1.433	878	1.43
1.485	911	1.49
1.496	917	1.5
1.525	937	1.53
1.612	991	1.61
1.716	1055	1.72
1.741	1070	1.74
1.748	1074	1.75
1.826	1122	1.83
1.834	1127	1.84
2.042	1255	2.04
2.134	1313	2.13
2.193	1348	2.19
2.2	1354	2.2
2.232	1374	2.23
2.271	1399	2.27
2.38	1465	2.38		Slope	618.372		V	bits
2.408	1482	2.41		Intercept	-6.7572		3.3	2033.87
2.418	1489	2.42		Pearson r2	0.999998
2.458	1513	2.46
2.494	1536	2.49
2.535	1561	2.54
2.596	1598	2.6
2.651	1634	2.65
2.779	1713	2.78
2.786	1717	2.79
2.933	1806	2.93
3.044	1874	3.04
3.095	1908	3.1
3.221	1986	3.22
3.304	2037	3.3
3.358	2045	3.3

## Sheet: compare
	full scale											expanded scale form 0.5 to 1.5V
	Calibration(1)					Calibration(2)					Calibration(3)
Slope	618.278	V	bits		Slope	617.752	V	bits		Slope	618.372	V	bits
Intercept	-6.55219	3.3	2033.76		Intercept	-6.4008	3.3	2032.18		Intercept	-6.7572	3.3	2033.87
Pearson r2	0.999968				Pearson r2	0.999971				Pearson r2	0.999998
