# Supplementary material for: Proposal for a Protocol and a Handmade Arduino-Based and Open Source Device for Measuring the Residual Charge of Alkaline Batteries in View of an Attempt to Recharge Them
Source: Methods Protoc. 2026 Apr 19;9(2):66. doi: 10.3390/mps9020066 (PMC13118361; doi:10.3390/mps9020066)
Supplement: Supplementary file 1 [file mps-09-00066-s001.zip › Alkaline-measure-50-100-200.xls]

## Sheet: raw
##################################################
# Measure Alkaline Battery before recharge OK/NO #
#					#	#
# Author:	Dr. Giovanni Visco		#
# At:	La Sapienza Rome University		#
# Version: with 2x oversample/avg, jan2026	#
# Copyright Creative Commons Public		#
# License under, CC BY-NC-ND 4.0 EN		#
# Running version :		v. 1.3		#
# Compiled at:	Jan 20 2026	1899-12-31 18:25:04	#
# Battery: AA Bexel super alkaline Feb26 D	#
# Value from battery Volt at:		14	#
# Relay pinout on Batt meas:		7	#
# Relay pinout on Batt load:		6	#
# Number of measure:			11	#
# Delay between measure, (ms):		1000	#
# Delay between load and measure, (s):	4	#
# Rload to measure Vbat (ohm):		200	#
##################################################
##################################
# Measure Battery with no load #
# n.	digit	Volt	not
# 1	789	1.28	.
# 2	798	1.3	.
# 3	796	1.29	.
# 4	795	1.29	.
# 5	796	1.29	.
# 6	784	1.27	.
# 7	799	1.3	.
# 8	781	1.27	.
# 9	798	1.3	.
# 10	788	1.28	.
# 11	796	1.29	.
# delay ... 4s
#########################################
#	Measure Battery with load	#
# n.	digit	Volt	I (mA)	W (mW)
# 1	255	0.41	2.05	0.84
# 2	242	0.39	1.95	0.76
# 3	241	0.39	1.95	0.76
# 4	238	0.39	1.95	0.76
# 5	230	0.37	1.85	0.68
# 6	214	0.35	1.75	0.61
# 7	187	0.3	1.5	0.45
# 8	185	0.3	1.5	0.45
# 9	180	0.29	1.45	0.42
# 10	177	0.29	1.45	0.42
# 11	112	0.18	0.9	0.16
# delay ... 8s
##################################
# Measure Battery with no load #
# n.	digit	Volt	not
# 1	700	1.14	.
# 2	743	1.21	.
# 3	719	1.17	.
# 4	732	1.19	.
# 5	738	1.2	.
# 6	719	1.17	.
# 7	753	1.23	.
# 8	708	1.15	.
# 9	771	1.25	.
# 10	710	1.15	.
# 11	765	1.24	.
# calibrate Arduino with High Quality Volt Meter, this 3.3V=2030
# END

## Sheet: extract
Measure Alkaline Battery before recharge OK/NO
Running version:		v. 1.3
Compiled at:		Jan 20 2026
Compiled at:		1899-12-31 18:25:04
Battery name:		Bexel super alkaline Feb26 D (sec)
Rload to measure Vbat (ohm):		200
	Volt
sec	V0	Vload	Vafter
0	1.28	0.41	1.14
1	1.3	0.39	1.21
2	1.29	0.39	1.17
3	1.29	0.39	1.19
4	1.29	0.37	1.2
5	1.27	0.35	1.17
6	1.3	0.3	1.23
7	1.27	0.3	1.15
8	1.3	0.29	1.25
9	1.28	0.29	1.15
10	1.29	0.18	1.24

## Sheet: PanasonIndN50
Measure Alkaline Battery before recharge OK/NO
Running version:		v. 1.3
Compiled at:		Jan 20 2026
Compiled at:		1899-12-31 18:54:00
Battery name:		Panasonic industrial alkaline Jan31 N (sec)
Rload to measure Vbat (ohm):		50
	Volt
sec	V0	Vload	Vafter
0	1.07	0.16	0.85
1	1.01	0.11	0.85
2	1.04	0	0.86
3	1.03	0	0.86
4	1.02	0	0.87
5	1.04	0	0.87
6	1.01	0	0.87
7	1.04	0	0.88
8	1.02	0	0.88
9	1.03	0	0.88
10	1.03	0	0.88

## Sheet: PanasonIndN100
Measure Alkaline Battery before recharge OK/NO
Running version:		v. 1.3
Compiled at:		Jan 21 2026
Compiled at:		1899-12-31 17:19:52
Battery name:		Panasonic industrial Jan31 N (sec)
Rload to measure Vbat (ohm):		100
	Volt
sec	V0	Vload	Vafter
0	1.05	0.42	0.99
1	1.03	0.36	0.99
2	1.03	0.09	0.99
3	1.03	0.09	1
4	1.03	0.09	1
5	1.03	0.09	1
6	1.03	0.11	1
7	1.03	0.12	1
8	1.03	0.04	1
9	1.03	0.03	1
10	1.03	0.03	1

## Sheet: PanasonIndN200
Measure Alkaline Battery before recharge OK/NO
Running version:		v. 1.3
Compiled at:		Jan 22 2026
Compiled at:		1899-12-31 21:41:19
Battery name:		Panasonic industrial Jan31 N (sec)
Rload to measure Vbat (ohm):		200
	Volt
sec	V0	Vload	Vafter
0	1.05	0.76	1.04
1	1.03	0.68	1.01
2	1.03	0.65	1.03
3	1.03	0.62	1.03
4	1.03	0.59	1.01
5	1.03	0.57	1.04
6	1.03	0.55	1.01
7	1.03	0.52	1.04
8	1.03	0.51	1.02
9	1.03	0.49	1.03
10	1.03	0.47	1.03

## Sheet: GpUltraE50
Measure Alkaline Battery before recharge OK/NO
Running version:		v. 1.3
Compiled at:		Jan 20 2026
Compiled at:		1899-12-31 18:36:39
Battery name:		Gp ultra G-tech Jun33 E (sec)
Rload to measure Vbat (ohm):		50
	Volt
sec	V0	Vload	Vafter
0	1.54	0.57	1.47
1	1.58	0.3	1.48
2	1.58	0.42	1.48
3	1.58	0.31	1.49
4	1.58	0.34	1.5
5	1.58	0.44	1.5
6	1.58	0.46	1.5
7	1.58	0.49	1.51
8	1.58	0.52	1.51
9	1.58	0.49	1.52
10	1.58	0.48	1.53

## Sheet: GpUltraE100
Measure Alkaline Battery before recharge OK/NO
Running version:		v. 1.3
Compiled at:		Jan 21 2026
Compiled at:		1899-12-31 17:11:24
Battery name:		Gp ultra G-tech Jun33 DE # (sec)
Rload to measure Vbat (ohm):		100
	Volt
sec	V0	Vload	Vafter
0	1.56	1.31	1.56
1	1.58	1.27	1.57
2	1.58	1.23	1.57
3	1.58	1.24	1.58
4	1.58	1.2	1.58
5	1.58	1.19	1.58
6	1.58	1.22	1.58
7	1.58	1.27	1.58
8	1.58	1.28	1.58
9	1.58	1.29	1.58
10	1.58	1.3	1.58

## Sheet: GpUltraE200
Measure Alkaline Battery before recharge OK/NO
Running version:		v. 1.3
Compiled at:		Jan 22 2026
Compiled at:		1899-12-31 21:56:05
Battery name:		Gp ultra G-tech Jun33 E (sec)
Rload to measure Vbat (ohm):		200
	Volt
sec	V0	Vload	Vafter
0	1.57	1.52	1.56
1	1.58	1.51	1.56
2	1.58	1.51	1.57
3	1.58	1.51	1.57
4	1.58	1.51	1.58
5	1.58	1.51	1.58
6	1.58	1.51	1.58
7	1.58	1.51	1.58
8	1.58	1.51	1.58
9	1.58	1.51	1.58
10	1.58	1.51	1.58

## Sheet: GpUltraD50
Measure Alkaline Battery before recharge OK/NO
Running version:		v. 1.3
Compiled at:		Jan 22 2026
Compiled at:		1899-12-31 21:52:21
Battery name:		Gp ultra G-tech Jun33 D (sec)
Rload to measure Vbat (ohm):		50
	Volt
sec	V0	Vload	Vafter
0	1.53	1.51	1.58
1	1.58	1.49	1.58
2	1.58	1.49	1.58
3	1.58	1.49	1.58
4	1.58	1.49	1.58
5	1.58	1.49	1.58
6	1.58	1.49	1.58
7	1.58	1.49	1.58
8	1.58	1.49	1.58
9	1.58	1.49	1.58
10	1.58	1.49	1.58

## Sheet: GpUltraD100
Measure Alkaline Battery before recharge OK/NO
Running version:		v. 1.3
Compiled at:		Jan 21 2026
Compiled at:		1899-12-31 17:11:24
Battery name:		Gp ultra G-tech Jun33 D (sec)
Rload to measure Vbat (ohm):		100
	Volt
sec	V0	Vload	Vafter
0	1.54	1.53	1.57
1	1.58	1.52	1.57
2	1.58	1.52	1.58
3	1.58	1.52	1.58
4	1.58	1.52	1.58
5	1.58	1.52	1.58
6	1.58	1.52	1.58
7	1.58	1.52	1.58
8	1.58	1.52	1.58
9	1.58	1.52	1.58
10	1.58	1.51	1.58

[truncated: 11 more sheets: GpUltraD200, GpSuperC50, GpSuperC100, GpSuperC200, ExtrastarAlkAO50, ExtrastarAlkAO100, ExtrastarAlkAO200, BexelSuperD50, BexelSuperD100, BexelSuperD200, chart]
