# Supplementary material for: Proposal for a Protocol and a Handmade Arduino-Based and Open Source Device for Measuring the Residual Charge of Alkaline Batteries in View of an Attempt to Recharge Them
Source: Methods Protoc. 2026 Apr 19;9(2):66. doi: 10.3390/mps9020066 (PMC13118361; doi:10.3390/mps9020066)
Supplement: Supplementary file 1 [file mps-09-00066-s001.zip › Alkaline-measure-extract-v1.1.xls]

## Sheet: raw
##################################################
# Measure Alkaline Battery before recharge OK/NO #
#						#
# Author:	Dr. Giovanni Visco		#
# At:	La Sapienza Rome University		#
# Version: with 2x oversample/avg, nov2024	#
# Copyright Creative Commons Public		#
# License under, CC BY-NC-ND 4.0 EN		#
# Running version :			v. 1.1	#
# Compiled at:	Dec 29 2025	1899-12-31 18:02:44	#
# Battery: AA ExtraStar Special 860mAh 08-24 B	#
# Value from battery Volt at:		14	#
# Relay pinout on Batt meas:		7	#
# Relay pinout on Batt load:		6	#
# Number of measure:			10	#
# Delay between measure, (ms):		1000	#
# Delay between load and measure, (s):	5	#
# Rload to measure Vbat (ohm):		100	#
##################################################
##################################
# Measure Battery with no load #
# n.	digit	Volt	not
# 1	649	1.06	.
# 2	632	1.03	.
# 3	632	1.03	.
# 4	632	1.03	.
# 5	632	1.03	.
# 6	632	1.03	.
# 7	632	1.03	.
# 8	632	1.03	.
# 9	632	1.03	.
# 10	632	1.03	.
# delay ...
##################################
# Measure Battery with load #
# n.	digit	Volt	I (mA)
# 1	520	0.85	8.45
# 2	522	0.85	8.49
# 3	520	0.85	8.45
# 4	516	0.84	8.39
# 5	514	0.84	8.36
# 6	512	0.83	8.32
# 7	508	0.83	8.26
# 8	506	0.82	8.23
# 9	504	0.82	8.19
# 10	502	0.82	8.16
# delay ...
##################################
# Measure Battery with no load #
# n.	digit	Volt	not
# 1	596	0.97	.
# 2	598	0.97	.
# 3	600	0.98	.
# 4	600	0.98	.
# 5	602	0.98	.
# 6	602	0.98	.
# 7	604	0.98	.
# 8	604	0.98	.
# 9	604	0.98	.
# 10	604	0.98	.
# calibrate Arduino with High Quality Volt Meter, this 5V=2030
# END

## Sheet: extract
Measure Alkaline Battery before recharge OK/NO
Running version:		v. 1.1
Compiled at:		Dec 29 2025
Compiled at:		1899-12-31 18:02:44
Battery name:		ExtraStar Special 860mAh 08-24 B (sec)
Rload to measure Vbat (ohm):		100
	Volt
sec	V0	Vload	Vafter
0	1.06	0.85	0.97
1	1.03	0.85	0.97
2	1.03	0.85	0.98
3	1.03	0.84	0.98
4	1.03	0.84	0.98
5	1.03	0.83	0.98
6	1.03	0.83	0.98
7	1.03	0.82	0.98
8	1.03	0.82	0.98
9	1.03	0.82	0.98

## Sheet: aerocellChA
Measure Alkaline Battery before recharge OK/NO
Running version:		v. 1.1
Compiled at:		Dec 9 2025
Compiled at:		1899-12-31 15:16:29
Battery name:		Aerocell China upto 12-26 A (sec)
Rload to measure Vbat (ohm):		100
	Volt
sec	V0	Vload	Vafter
0	0.86	0.81	0.77
1	0.82	0.79	0.77
2	0.82	0.78	0.77
3	0.82	0.77	0.77
4	0.82	0.76	0.78
5	0.82	0.76	0.78
6	0.82	0.75	0.78
7	0.82	0.74	0.78
8	0.82	0.74	0.78
9	0.82	0.74	0.78

## Sheet: aerocellChB
Measure Alkaline Battery before recharge OK/NO
Running version:		v. 1.1
Compiled at:		Dec 9 2025
Compiled at:		1899-12-31 15:16:29
Battery name:		Aerocell China upto 12-26 B (sec)
Rload to measure Vbat (ohm):		100
	Volt
sec	V0	Vload	Vafter
0	1.35	1.32	1.33
1	1.33	1.31	1.33
2	1.33	1.31	1.33
3	1.33	1.31	1.33
4	1.33	1.31	1.33
5	1.33	1.31	1.33
6	1.33	1.31	1.33
7	1.33	1.31	1.33
8	1.33	1.31	1.33
9	1.33	1.31	1.33

## Sheet: aerocellChC
Measure Alkaline Battery before recharge OK/NO
Running version:		v. 1.1
Compiled at:		Dec 9 2025
Compiled at:		1899-12-31 15:16:29
Battery name:		Aerocell China upto 02-26 C (sec)
Rload to measure Vbat (ohm):		100
	Volt
sec	V0	Vload	Vafter
0	1.36	1.34	1.33
1	1.35	1.32	1.33
2	1.35	1.3	1.34
3	1.35	1.28	1.34
4	1.34	1.27	1.34
5	1.34	1.27	1.34
6	1.35	1.27	1.34
7	1.35	1.28	1.34
8	1.35	1.29	1.34
9	1.35	1.3	1.34

## Sheet: amazonBasIndA
Measure Alkaline Battery before recharge OK/NO
Running version:		v. 1.1
Compiled at:		Dec 12 2025
Compiled at:		1899-12-31 12:26:59
Battery name:		Amazon Basic Industrial Ch 06-25 A (sec)
Rload to measure Vbat (ohm):		100
	Volt
sec	V0	Vload	Vafter
0	1.16	1.13	1.1
1	1.15	1.09	1.11
2	1.15	1.07	1.11
3	1.15	1.05	1.11
4	1.15	1.03	1.12
5	1.15	1.02	1.12
6	1.15	1.01	1.12
7	1.15	1.01	1.12
8	1.15	1.01	1.12
9	1.15	1	1.13

## Sheet: amazonBasIndB
Measure Alkaline Battery before recharge OK/NO
Running version:		v. 1.1
Compiled at:		Dec 12 2025
Compiled at:		1899-12-31 12:26:59
Battery name:		Amazon Basic Industrial Ch 06-25 B (sec)
Rload to measure Vbat (ohm):		100
	Volt
sec	V0	Vload	Vafter
0	1.16	1.14	1.11
1	1.15	1.1	1.11
2	1.15	1.07	1.12
3	1.15	1.05	1.12
4	1.15	1.04	1.12
5	1.15	1.03	1.13
6	1.15	1.02	1.13
7	1.15	1.01	1.13
8	1.15	1.01	1.13
9	1.15	1.01	1.13

## Sheet: amazonBasA
Measure Alkaline Battery before recharge OK/NO
Running version:		v. 1.1
Compiled at:		Dec 11 2025
Compiled at:		1899-12-31 14:32:46
Battery name:		Amazon Basics 11-28 A (sec)
Rload to measure Vbat (ohm):		100
	Volt
sec	V0	Vload	Vafter
0	1.36	1.34	1.34
1	1.34	1.33	1.34
2	1.34	1.33	1.34
3	1.34	1.33	1.34
4	1.34	1.33	1.34
5	1.34	1.33	1.34
6	1.34	1.33	1.34
7	1.34	1.33	1.34
8	1.34	1.33	1.34
9	1.34	1.33	1.34

## Sheet: amazonBasB
Measure Alkaline Battery before recharge OK/NO
Running version:		v. 1.1
Compiled at:		Dec 11 2025
Compiled at:		1899-12-31 14:32:46
Battery name:		Amazon Basics 11-28 B (sec)
Rload to measure Vbat (ohm):		100
	Volt
sec	V0	Vload	Vafter
0	1.31	1.33	1.34
1	1.34	1.33	1.34
2	1.34	1.32	1.34
3	1.34	1.32	1.34
4	1.34	1.32	1.34
5	1.34	1.32	1.34
6	1.34	1.32	1.34
7	1.34	1.32	1.34
8	1.34	1.32	1.34
9	1.34	1.32	1.34

## Sheet: amazonBasC
Measure Alkaline Battery before recharge OK/NO
Running version:		v. 1.1
Compiled at:		Dec 11 2025
Compiled at:		1899-12-31 15:32:46
Battery name:		Amazon Basics 11-28 C (sec)
Rload to measure Vbat (ohm):		100
	Volt
sec	V0	Vload	Vafter
0	1.47	1.5	1.51
1	1.51	1.5	1.51
2	1.51	1.5	1.51
3	1.51	1.5	1.51
4	1.51	1.5	1.51
5	1.51	1.5	1.51
6	1.51	1.5	1.51
7	1.51	1.5	1.51
8	1.51	1.5	1.51
9	1.51	1.5	1.51

[truncated: 151 more sheets: amazonBasD, bexelSupAlkA, conadAlcPluA, conadHitAlcA, coopAlcaA, coopAlcaB, CTguantcellA, CTguantcellB, duracellAlcBatA, duracellAlcBatB, duracellPluBeA, duracellPluBeB, duracellPluBeC, duracellPluBeD, duracellPluBeE, duracellPluBeF, duracellPluBeG, duracellPluBeH, duracellPluBeI, duracellPluBeJ …]
