# Supplementary material for: Proposal for a Protocol and a Handmade Arduino-Based and Open Source Device for Measuring the Residual Charge of Alkaline Batteries in View of an Attempt to Recharge Them
Source: Methods Protoc. 2026 Apr 19;9(2):66. doi: 10.3390/mps9020066 (PMC13118361; doi:10.3390/mps9020066)
Supplement: Supplementary file 1 [file mps-09-00066-s001.zip › Test-Battery-v1.1_AA-Panasonic-Everyday-01-29-G.txt]

##################################################
# Measure Alkaline Battery before recharge OK/NO #
#					 #
# Author:	Dr. Giovanni Visco		 #
# At:	La Sapienza Rome University		 #
# Version: with 2x oversample/avg, nov2025	 #
# Copyright Creative Commons Public		 #
# License under, CC BY-NC-ND 4.0 EN		 #
# Running version :			v. 1.1	 #
# Compiled at:	Nov 24 2025	14:37:02	 #
# Battery: AA Panasonic Everyday 01-29 G	 #
# Value from battery Volt at:		14	 #
# Relay pinout on Batt meas:		7	 #
# Relay pinout on Batt load:		6	 #
# Number of measure:			10	 #
# Delay between measure, (ms):		1000	 #
# Delay between load and measure, (s):	5	 #
# Rload to measure Vbat (ohm):		100	 #
##################################################

##################################
#  Measure Battery with no load  #
# n.	digit	Volt	not
# 1	820	1.33	.
# 2	843	1.37	.
# 3	842	1.37	.
# 4	842	1.37	.
# 5	842	1.37	.
# 6	842	1.37	.
# 7	843	1.37	.
# 8	843	1.37	.
# 9	843	1.37	.
# 10	843	1.37	.
# delay ...
##################################
#  Measure Battery with load     #
# n.	digit	Volt	I (mA)
# 1	822	1.34	13.36
# 2	814	1.32	13.23
# 3	816	1.33	13.27
# 4	816	1.33	13.27
# 5	816	1.33	13.27
# 6	816	1.33	13.27
# 7	814	1.32	13.23
# 8	814	1.32	13.23
# 9	814	1.32	13.23
# 10	814	1.32	13.23
# delay ...
##################################
#  Measure Battery with no load  #
# n.	digit	Volt	not
# 1	842	1.37	.
# 2	842	1.37	.
# 3	842	1.37	.
# 4	842	1.37	.
# 5	842	1.37	.
# 6	842	1.37	.
# 7	842	1.37	.
# 8	842	1.37	.
# 9	842	1.37	.
# 10	842	1.37	.
# calibrate Arduino with High Quality Volt Meter, this 3.3V=2030
# END
